# Supplementary material for: Megalictis, the Bone-Crushing Giant Mustelid (Carnivora, Mustelidae, Oligobuninae) from the Early Miocene of North America
Source: PLoS One. 2016 Apr 7;11(4):e0152430. doi: 10.1371/journal.pone.0152430 (PMC4824437; doi:10.1371/journal.pone.0152430)
Supplement: S3 Appendix — (NEX) [file pone.0152430.s003.nex]

#NEXUS
[written Wed Nov 25 11:50:29 CET 2015 by Mesquite  version 2.75 (build 564) at MacBook-Pro-de-Alberto.local/192.168.71.94]

BEGIN TAXA;
	TITLE Taxa;
	DIMENSIONS NTAX=21;
	TAXLABELS
		M._ferox_FAM_25430__ M._ferox_FAM_54079 M._ferox_AMNH_12880 M._ferox_CM_1590 Gulo_gulo Mellivora_capensis Pekania_pennanti Eira_barbara Martes_martes Mustela_putorious Taxidea_taxus Bassariscus_astutus Procyon_lotor Nasua_nasua Ailurus_fulgens Canis_lupus Mephitis_Mephitis M._simplicidens '"M". petersoni' M._frazieri Oligobunis_crassivultus 
	;

END;


BEGIN CHARACTERS;
	TITLE  Character_Matrix;
	DIMENSIONS  NCHAR=73;
	FORMAT DATATYPE = STANDARD GAP = - MISSING = ? SYMBOLS = "  0 1 2";
	MATRIX
	M._ferox_FAM_25430__     010001111110110?0010001100100100110111-01110010120211021111-0121001110111
	M._ferox_FAM_54079       ?1?0011?111?1?00???0001100100100110111-011100101??211021111-0121001110111
	M._ferox_AMNH_12880      01?0011?111?1100?????????0100100110111-0111001???????????11?0????????011?
	M._ferox_CM_1590         ?1?0011?11??11?????0001100100100110111-01110010120211021111-0121001110111
	Gulo_gulo                01000001011011000010100110010010111111-01110110101000110101-1121001011111
	Mellivora_capensis       01001001101001001011111100100110111011-00110111100011000001-111101111---1
	Pekania_pennanti         0100000101101100101010001001001011111110111011000000000000000110001110111
	Eira_barbara             01000001011101101011111110100110111011-1-11011110101011111000110001110111
	Martes_martes            01000001011001011010101110100010111111-0111011000110001000000110001110111
	Mustela_putorious        11000001011101010011100010000010011011-1-110111101000110001-0121011011111
	Taxidea_taxus            0110100111110101100111011010111110100110011101110101000001011100100000111
	Bassariscus_astutus      0101010001000000110010001010100100000000110000001111101100010010000000001
	Procyon_lotor            0111010101101000110010111110110100000001-00000001111101101011000100000001
	Nasua_nasua              0111110101101000110010111110110000000001-00010001111001100010000100000001
	Ailurus_fulgens          0011011101001000100112110110110100000000111010100000100100010000100200001
	Canis_lupus              0000001010000100100000000000000001000100100000000010001000000121000000110
	Mephitis_Mephitis        1111000101011100110110001011101000000000100001111110011000011110100000111
	M._simplicidens          ???0??1?1?????????????????????????????????????002?2110201101?121001010111
	'"M". petersoni'         ???0??1?1?????????????????????????????????????000101002111010121001010111
	M._frazieri              ??????1???????????????????????????????????????00212110201101012100101???1
	Oligobunis_crassivultus  ??1001111110????0010011100100100100010-0111001000100?0211101?121001010111

;

END;
BEGIN ASSUMPTIONS;
	TYPESET * UNTITLED   =  unord:  1 -  73;

END;

BEGIN MESQUITECHARMODELS;
	ProbModelSet * UNTITLED   =  'Mk1 (est.)':  1 -  73;
END;

Begin MESQUITE;
		MESQUITESCRIPTVERSION 2;
		TITLE AUTO;
		tell ProjectCoordinator;
		timeSaved 1448448629876;
		getEmployee #mesquite.minimal.ManageTaxa.ManageTaxa;
		tell It;
			setID 0 1389564038835121332;
			tell It;
				setDefaultOrder  0 1 2 3 6 7 8 9 10 11 27 5 16 14 15 17 18 19 20 21 22;
				attachments ;
			endTell;
		endTell;
		getEmployee #mesquite.charMatrices.ManageCharacters.ManageCharacters;
		tell It;
			setID 0 4873829864995622299;
			tell It;
				setDefaultOrder  0 1 2 3 4 5 6 7 10 11 12 13 14 15 16 17 18 19 20 21 22 23 24 25 26 27 28 29 30 31 32 33 34 35 36 37 38 39 40 41 42 43 44 45 46 47 48 49 50 51 52 53 54 55 56 57 58 59 60 61 62 63 64 65 66 67 68 69 83 72 73 74 75;
				attachments ;
			endTell;
			mqVersion 275;
			checksumv 0 3 3720746935 null  getNumChars 73 numChars 73 getNumTaxa 21 numTaxa 21   short true   bits 7   states 7   sumSquaresStatesOnly 3625.0 sumSquares 3625.0 longCompressibleToShort false usingShortMatrix true   NumFiles 1 NumMatrices 1;
			mqVersion;
		endTell;
		getWindow;
		tell It;
			suppress;
			setResourcesState false false 19;
			setPopoutState 605;
			setExplanationSize 0;
			setAnnotationSize 0;
			setFontIncAnnot 0;
			setFontIncExp 0;
			setSize 1233 639;
			setLocation 60 47;
			setFont SanSerif;
			setFontSize 10;
			getToolPalette;
			tell It;
			endTell;
			desuppress;
		endTell;
		getEmployee  #mesquite.minimal.ManageTaxa.ManageTaxa;
		tell It;
			showTaxa #1389564038835121332 #mesquite.lists.TaxonList.TaxonList;
			tell It;
				setTaxa #1389564038835121332;
				getWindow;
				tell It;
					newAssistant  #mesquite.lists.DefaultTaxaOrder.DefaultTaxaOrder;
					newAssistant  #mesquite.lists.TaxonListCurrPartition.TaxonListCurrPartition;
					setExplanationSize 30;
					setAnnotationSize 20;
					setFontIncAnnot 0;
					setFontIncExp 0;
					setSize 1214 572;
					setLocation 60 47;
					setFont SanSerif;
					setFontSize 10;
					getToolPalette;
					tell It;
						setTool mesquite.lists.TaxonList.TaxonListWindow.sort;
					endTell;
				endTell;
				showWindow;
				getEmployee #mesquite.lists.ColorTaxon.ColorTaxon;
				tell It;
					setColor Red;
					removeColor off;
				endTell;
				getEmployee #mesquite.lists.TaxonListAnnotPanel.TaxonListAnnotPanel;
				tell It;
					togglePanel off;
				endTell;
			endTell;
		endTell;
		getEmployee  #mesquite.charMatrices.BasicDataWindowCoord.BasicDataWindowCoord;
		tell It;
			showDataWindow #4873829864995622299 #mesquite.charMatrices.BasicDataWindowMaker.BasicDataWindowMaker;
			tell It;
				getWindow;
				tell It;
					getTable;
					tell It;
						rowNamesWidth 133;
					endTell;
					setExplanationSize 30;
					setAnnotationSize 20;
					setFontIncAnnot 0;
					setFontIncExp 0;
					setSize 1214 572;
					setLocation 60 47;
					setFont SanSerif;
					setFontSize 10;
					getToolPalette;
					tell It;
						setTool mesquite.charMatrices.BasicDataWindowMaker.BasicDataWindow.ibeam;
					endTell;
					setActive;
					setTool mesquite.charMatrices.BasicDataWindowMaker.BasicDataWindow.ibeam;
					colorCells  #mesquite.charMatrices.NoColor.NoColor;
					colorRowNames  #mesquite.charMatrices.TaxonGroupColor.TaxonGroupColor;
					colorColumnNames  #mesquite.charMatrices.CharGroupColor.CharGroupColor;
					colorText  #mesquite.charMatrices.NoColor.NoColor;
					setBackground White;
					toggleShowNames on;
					toggleShowTaxonNames on;
					toggleTight off;
					toggleThinRows off;
					toggleShowChanges on;
					toggleSeparateLines off;
					toggleShowStates on;
					toggleAutoWCharNames on;
					toggleAutoTaxonNames off;
					toggleShowDefaultCharNames off;
					toggleConstrainCW on;
					toggleBirdsEye off;
					toggleShowPaleGrid off;
					toggleShowPaleCellColors off;
					togglePaleInapplicable on;
					toggleShowBoldCellText off;
					toggleAllowAutosize on;
					toggleColorsPanel off;
					toggleDiagonal on;
					setDiagonalHeight 80;
					toggleLinkedScrolling on;
					toggleScrollLinkedTables off;
				endTell;
				showWindow;
				getWindow;
				tell It;
					forceAutosize;
				endTell;
				getEmployee #mesquite.charMatrices.ColorByState.ColorByState;
				tell It;
					setStateLimit 9;
					toggleUniformMaximum on;
				endTell;
				getEmployee #mesquite.charMatrices.ColorCells.ColorCells;
				tell It;
					setColor Red;
					removeColor off;
				endTell;
				getEmployee #mesquite.categ.StateNamesStrip.StateNamesStrip;
				tell It;
					showStrip off;
				endTell;
				getEmployee #mesquite.charMatrices.AnnotPanel.AnnotPanel;
				tell It;
					togglePanel off;
				endTell;
				getEmployee #mesquite.charMatrices.CharReferenceStrip.CharReferenceStrip;
				tell It;
					showStrip off;
				endTell;
				getEmployee #mesquite.charMatrices.QuickKeySelector.QuickKeySelector;
				tell It;
					autotabOff;
				endTell;
				getEmployee #mesquite.charMatrices.SelSummaryStrip.SelSummaryStrip;
				tell It;
					showStrip off;
				endTell;
				getEmployee #mesquite.categ.SmallStateNamesEditor.SmallStateNamesEditor;
				tell It;
					panelOpen true;
				endTell;
			endTell;
		endTell;
		endTell;
end;
